# Supplementary material for: Proteomic Profiling as a Diagnostic Biomarker for Discriminating Between Bipolar and Unipolar Depression
Source: Front Psychiatry. 2020 Apr 17;11:189. doi: 10.3389/fpsyt.2020.00189 (PMC7184109; doi:10.3389/fpsyt.2020.00189)
Supplement: Supplementary file 3 [file DataSheet_1.xlsx]

## Sheet: Supplemental Table 3
Supplemental Table 3: Measured proteomic analytes in the whole sample BD1= bipolar type 1; BD2= bipolar type 2; for decoding of the analytes see Supplemental Table 4
	Disorder	Type	A2	A5	A6	A7	A8	A12	A13	A15	A16	A17	A18	A19	A20	A21	A22	A23	A24	A25	A28	A31	A32	A33	A42	A43	A44	A46	A47	A49	A51	A54	A55	A56	A57	A58	A62	A65	A69	A72	A74	A78	A79	A84	A97	A101	A106	A108	A109
	Bipolar	BD1	1.88	621	1.4	10.1	0.858	1.04	97.2	93.6	0.476	444	16.8	1280	294	69	163	34	245	5.43	1.38	26.2	0.903	2.28	0.639	3.11	1430	3.95	18	160	1.31	1680	0.182	795	8.8	39.5	234	309	1.88	295	10.6	271	849	2.47	0.907	4.54	2.67	2.82	1.58
	Bipolar	BD1	10.3	653	2.21	11.9	1.07	2.32	107	108	0.799	301	18	1970	464	126	102	77.4	297	2.29	1.63	28.4	1.1	0.851	0.925	1.16	2050	3.2	214	210	1.34	2390	0.235	953	11.4	83.1	138	583	2.17	393	10.5	170	848	8.62	0.23	3.11	5.33	2.29	1.96
	Bipolar	BD1	2.02	2760	1.86	10.5	0.726	1.99	65.4	257	0.335	321	15.6	2280	518	159	152	91	353	5.32	1.47	13.9	1.49	0.928	0.659	3.11	2260	4.5	88	170	1.63	1680	1	986	6.78	21.4	162	378	1.35	651	10.5	362	1110	4	1.5	4.95	3.16	2.06	2.45
	Bipolar	BD1	5.11	7640	2.1	8.01	0.787	2.74	82.1	92.3	0.559	345	18	1830	360	162	187	81.4	287	8.33	1.67	25	1.35	0.469	0.604	6.32	1450	2.65	66.6	197	1.69	2240	1.19	893	15	36.2	121	482	1.08	423	9.35	192	1060	2.65	2.85	4.54	1.91	1.04	2.99
	Bipolar	BD1	0.97	914	1.2	9.4	1.3	2.6	70	421	1.4	235	12	942	242	178	95	41	213	7.6	1.6	20	1.5	0.079	0.84	2.8	2400	5.3	182	211	1.1	515	0.62	675	12	14	179	297	2.3	257	14	141	431	8.9	0.77	9	3.1	1.4	0.43
	Bipolar	BD1	1.3	818	1.6	12	1.3	3.3	101	481	1.9	535	11	2030	392	288	130	37	479	17	1.6	20	1.1	0.75	1	3.9	2490	7.2	476	190	1.4	366	0.61	814	14	12	131	331	3.8	300	23	153	849	5.7	2.4	12	1.6	3.7	0.62
	Bipolar	BD1	1.2	734	1.9	9.8	2.1	2.4	125	53	1.8	345	9.6	2130	319	198	109	41	334	6.5	1.6	28	1.4	2.3	0.71	1	1410	6.7	221	169	1.2	308	0.71	672	5.6	27	252	230	1.6	351	22	86	377	11	0.9	24	1.8	1.8	0.98
	Bipolar	BD1	2	888	1.4	7.1	1.6	3	86	110	1.2	303	9.9	1380	210	175	64	42	212	12	1.3	26	1.7	0.38	0.66	2.5	3210	4.3	508	164	1.1	435	0.88	530	13	66	111	491	2.2	451	13	28	578	13	2.3	6.6	0.77	2.4	1.1
	Bipolar	BD1	3.1	975	1.7	9.3	1.9	4.3	94	93	1.5	321	12	1830	331	171	104	46	217	9.9	1.8	53	1.1	0.5	1.1	0.69	1750	4.5	300	181	1	573	1.8	842	12	18	172	485	6.4	641	21	52	667	9.8	1.8	18	3	1.4	1.1
	Bipolar	BD1	1.7	771	1.5	11	1.7	4.4	48	32	1.9	303	11	1080	297	202	68	33	286	6.2	2.3	17	1.2	2.6	0.87	3.8	4280	3.4	121	183	1.1	460	0.081	771	6.5	74	236	510	2.3	342	12	105	457	7.2	0.8	8.1	3.5	2.8	0.8
	Bipolar	BD1	3.8	692	1.6	10	1.5	4.6	99	98	1.4	443	11	2840	249	269	86	54	316	8.3	1.5	32	1.4	1.6	0.98	2.6	2030	3.7	370	196	0.91	283	0.64	779	13	18	211	246	1.7	369	19	16	654	11	1.1	4.9	0.81	1.2	1.6
	Bipolar	BD1	20	1010	1.7	26	1.7	4.7	80	1050	2.6	435	25	1010	310	249	196	73	315	14	4.9	26	1.9	1.1	1.9	0.54	2110	3.8	1860	192	0.99	194	0.88	1790	2.1	66	173	192	2.7	312	26	109	544	98	2.1	8.9	1.8	6.5	0.25
	Bipolar	BD1	1.5	698	1.2	8.7	1.6	2.6	63	21	0.9	186	11	1680	155	170	74	32	231	9.6	1.7	24	1.8	0.93	0.66	2.2	1890	5	229	139	0.76	459	0.43	760	10	25	140	207	1	296	30	108	587	4.4	0.99	31	0.77	0.87	1.3
	Bipolar	BD1	5.2	688	1.9	9	3	4.7	46	557	0.76	370	22	2060	388	97	192	68	430	8.9	1.8	19	1.4	0.39	0.68	1.8	3680	1.7	199	495	1.5	779	0.52	1550	6.1	53	89	502	3.5	569	10	24	1120	2.9	0.92	9	4	3.9	6.8
	Bipolar	BD1	6	611	1.7	9.3	1.7	5.8	87	1620	0.55	490	11	1810	344	109	227	51	441	11	1.5	19	1.4	0.24	0.65	0.78	2490	4.1	224	451	1.8	491	0.45	1430	13	17	121	283	1.1	465	15	857	1310	1.3	1.4	12	3.2	1.4	5.2
	Bipolar	BD1	3.58	1050	1.28	5.37	0.882	0.821	58.4	36.7	0.68	160	28.7	924	173	65.9	88.1	28.6	234	7.87	1.29	14.4	0.964	0.49	0.765	1.36	1160	2.49	10.2	206	0.898	1600	0.194	814	3.33	32	329	186	1.8	355	12.5	92	583	6.48	1.3	8.15	1.54	2.6	1.52
	Bipolar	BD1	1.56	730	1.21	11.1	0.605	2.63	64.6	91.1	0.279	282	12.3	1570	327	172	101	199	286	8.23	1.52	41.1	1.83	1.47	1.07	5.51	1750	5.76	10.2	239	1.36	1010	0.912	951	4.3	95.1	355	514	4.43	487	16.3	241	732	1.42	2	8.89	3.42	1.1	2.45
	Bipolar	BD1	3.01	2820	1.22	7.28	0.844	0.596	37.4	35.4	0.387	260	36.5	1510	166	93.6	106	46.9	276	7.02	1.67	13.8	0.993	0.516	0.544	0.969	2160	1.89	10.2	226	1.03	927	0.609	885	5.33	58.4	134	172	1.02	410	9.81	232	949	18.9	1.02	4.25	3.51	2.49	2.4
	Bipolar	BD1	2.88	1090	1.32	8.24	0.647	3	50.3	150	0.217	241	18.6	1170	170	67	154	45	235	7.16	1.63	21.6	0.66	0.786	0.526	1.92	6340	2.31	124	193	0.77	469	0.87	745	4.35	56.4	309	235	0.987	287	9.3	58.7	597	2.89	1.24	2.57	3.61	1.22	0.258
	Bipolar	BD1	5.5	4140	1.8	18	1.4	11	50	46	2.4	400	27	1280	392	335	196	51	381	8.9	2.6	18	0.82	5.8	0.87	0.75	1120	4.3	489	256	0.89	515	0.5	1130	18	319	143	97	5.8	450	12	235	538	79	2	8.5	1.7	1.2	0.25
	Bipolar	BD1	4.8	728	1.7	12	1.6	4	54	57	2.2	506	20	914	218	214	96	35	250	6.1	1.6	19	1.8	1.6	0.92	1.6	1230	2.3	284	149	0.87	584	0.36	779	9.4	49	160	271	2.2	647	13	63	500	7	1.8	5.3	1.1	1.7	2.6
	Bipolar	BD1	3.4	1080	1.8	11	2.2	5.2	72	13	1.7	298	12	856	253	158	55	49	149	14	3.2	34	1.5	6.5	1.2	2.2	2440	7.9	327	246	1.3	382	0.58	1270	19	12	207	95	9.4	339	49	185	613	54	2.2	40	3	2.2	0.8
	Bipolar	BD1	4.6	808	1.4	13	1.5	3.7	52	754	1.6	459	13	1060	243	228	140	37	297	11	1.5	33	1.4	0.079	0.81	3.9	1400	3.9	529	199	0.82	584	0.91	795	15	22	104	455	1.8	532	17	12	623	7.3	0.88	7.8	1.9	0.98	1.7
	Bipolar	BD1	1.1	620	1.4	13	1.2	4.4	69	17	0.95	373	11	1260	212	361	54	75	274	14	2.6	18	1.8	3	1	2.2	3550	3.5	153	149	1.2	356	0.48	938	10	13	90	115	1.7	478	27	58	667	4.4	1.3	15	0.91	1.1	2.6
	Bipolar	BD1	2.8	712	1.2	9.5	2.4	4.5	51	14	1.9	288	13	953	327	177	109	48	289	7.3	1.5	20	0.72	0.14	0.71	1.1	3410	4.1	579	221	0.71	390	0.51	822	10	59	131	61	3.1	269	13	124	480	36	1.2	7.1	1.5	2.7	0.25
	Bipolar	BD1	0.759	1010	1.52	9.48	1.12	1.05	68.7	53.4	0.524	307	29.8	1800	499	461	70.5	289	146	14.9	1.83	18.9	2	14.8	0.873	1.68	3260	7.85	10.2	311	1.96	1340	0.379	940	12.2	59.1	202	164	2.48	2050	19.2	220	856	3.96	0.829	11.1	3.61	1.31	6.62
	Bipolar	BD1	6.1	1030	2.6	19	2.1	4.5	72	846	0.9	801	34	1840	648	145	253	73	585	12	3.5	19	0.93	0.81	0.81	2.7	2660	3	247	507	1.5	1550	0.78	1910	5.9	59	139	375	1.7	549	15	191	1770	3.8	3	7.1	7.1	1.8	6.6
	Bipolar	BD1	5.1	814	1.4	8.1	3.3	8.1	146	236	0.83	541	20	2830	715	161	149	72	474	8.5	1.5	27	2	5.9	0.51	1.4	3050	1.6	758	477	3.2	1030	0.71	1600	18	58	121	90	2.2	753	14	27	1580	2.3	17	11	1.3	4	7.2
	Bipolar	BD1	14	884	1.9	18	3.5	3.2	56	194	0.85	1130	13	1580	932	199	281	160	441	13	2.2	32	1.2	0.85	0.83	0.44	5540	2.8	176	426	1.6	619	1.6	2090	5.5	6	143	88	3.5	495	18	330	1540	33	1.6	6.5	2.4	5.7	5.2
	Bipolar	BD2	7.84	576	2.22	8.25	1.19	7.12	95.6	85.4	0.501	278	14.4	869	267	65.7	142	34.8	275	11.4	1.49	16.6	0.906	0.067	0.602	0.445	1950	3.99	127	160	1.27	944	0.551	996	5.19	23.9	116	165	2.31	254	12.8	69.7	793	7.96	0.0195	3.46	2.07	2.03	1.26
	Bipolar	BD2	8.61	583	2.13	14.7	1	2.02	69.7	1560	0.796	411	15	2330	452	137	150	78	385	11.5	1.52	30	1.08	1.57	0.858	2.28	1260	6.14	177	207	1.41	757	1.3	1020	8.59	186	149	307	2.27	488	11.6	230	585	51.3	0.333	4.14	4.32	2.4	2.17
	Bipolar	BD2	1.61	1090	3.4	9.88	0.97	0.661	82.4	77.2	0.389	225	8.57	2050	257	154	90.2	74.7	325	6.25	1.6	22.7	1.78	19.9	1.01	0.97	2510	6.92	36	184	2.26	944	0.857	1170	6.57	126	230	206	3.45	271	14.6	150	917	3.76	7.79	5.28	6	3.96	5.21
	Bipolar	BD2	4.53	847	2.78	7.31	1.34	3.53	63.7	103	0.805	379	11.2	1540	378	96.1	119	57.1	316	10.1	1.6	21.6	1.15	0.142	0.787	0.0953	2530	3.14	96.1	180	1.41	841	0.57	966	9.53	16.3	225	326	3.65	328	7.81	104	1140	4.63	1.5	3.98	2.14	4.3	2.7
	Bipolar	BD2	4.63	548	1.72	11.5	1.06	1.94	107	76.4	0.457	302	11.7	974	298	134	237	54	360	10.8	1.95	14.2	2.36	0.62	0.654	0.867	1010	5.75	242	143	0.823	770	0.322	1250	10.8	85.4	204	291	1.02	456	12.5	164	623	2.1	2.01	4.6	1.62	0.676	4.81
	Bipolar	BD2	5.89	769	2.46	10.1	0.758	0.801	41.8	32	1.02	395	23.8	1760	413	99.5	156	74.2	364	3.53	1.42	21.2	1.68	1.24	0.748	2.15	1110	4.43	125	219	1.57	573	0.403	1090	10.1	35.6	478	395	3.56	474	16.2	9.02	892	2.84	1.55	7.15	4.02	3.2	4.48
	Bipolar	BD2	3.46	1070	1.91	10.6	0.84	1.04	66.2	897	0.862	275	20.9	964	281	110	133	35.7	335	8.14	1.7	21.5	1.06	0.816	0.922	2.27	1630	2.17	43.7	212	1.37	834	0.462	1040	4.14	105	211	462	1.66	367	10.9	8.36	813	15	0.273	3.25	1.38	2.36	1.85
	Bipolar	BD2	2.45	7640	1.38	11.5	0.636	0.938	70.2	315	0.352	365	37.3	1510	416	110	125	70.5	115	4.4	2.4	18.9	2.25	0.597	0.689	2.38	1870	2.28	10	199	1.83	3650	0.963	1220	5.01	65.9	225	402	3.15	398	5.63	543	906	3.91	1.27	3.04	4.65	2.06	6.59
	Bipolar	BD2	11.7	960	2.16	14.4	1	0.839	158	133	0.762	341	13.6	1090	541	162	146	105	357	10.1	2.97	20.3	1.77	13.2	0.778	2.31	2630	4.07	42.9	162	1.74	1680	0.322	1320	5.93	15.1	124	203	2.24	683	10.6	89.8	907	60.8	4.1	6.63	3.52	1.39	2.74
	Bipolar	BD2	7.88	1940	2.93	11.5	1.1	1.04	41.1	188	0.673	354	28.2	1550	325	122	174	44.1	339	7.74	2.64	11.9	1.16	0.528	0.654	1.3	2290	3.89	80.4	212	1.27	2240	1.34	1030	7.41	76.5	350	350	2.29	585	11.8	14	1440	5.88	1.61	3.98	2.94	5.05	1.97
	Bipolar	BD2	4.84	643	1.61	13.4	0.644	3.04	103	46.6	0.315	341	11.4	1230	356	105	111	114	305	13.4	2.31	32.6	4.49	1.19	1.07	4.8	1610	5.73	208	199	1.7	1390	1.64	1030	7.77	10.8	152	336	1.8	433	15.8	180	1330	2.65	1.86	5.29	1.68	1.01	12.7
	Bipolar	BD2	2.58	834	1.94	8.93	0.861	1.79	51.1	480	0.522	425	11.3	1560	451	132	171	116	290	9.42	2.26	21.1	1.33	2.19	0.799	2.55	2040	4.37	102	164	1.5	506	1.71	1090	7.82	65	141	371	0.773	407	9.84	562	1000	2.1	1.34	4.95	2.54	2.06	2.16
	Bipolar	BD2	7.4	580	1.3	7.7	1.4	4.5	65	264	1.5	391	12	1160	314	122	143	28	199	16	1.6	32	0.86	0.079	0.76	2.2	2040	3.5	578	122	0.58	290	0.57	816	3.9	73	163	221	3.8	246	21	6.7	535	29	0.77	21	1.3	1	0.25
	Bipolar	BD2	4.2	816	1.7	15	1.5	3.4	100	68	1.8	378	25	775	250	148	120	22	424	17	2.2	23	0.69	0.31	0.92	1.8	3540	5.8	383	228	1.2	894	0.91	946	9.3	45	134	76	0.42	419	19	88	489	9.8	1.3	7.3	1.5	1.3	0.25
	Bipolar	BD2	1.9	937	1.9	11	1.5	5.8	131	62	1.3	328	14	1750	320	264	127	63	278	10	1.6	28	2.2	1.4	0.76	3.5	1840	3.9	417	219	1.2	191	1.1	773	20	25	248	260	2.9	479	28	121	723	10	0.75	12	2.2	1.2	2.2
	Bipolar	BD2	3.4	840	1.6	11	2.7	4.3	46	88	2	298	15	1110	331	199	96	45	310	16	2.3	26	2.1	1.6	0.9	1.8	1670	5.6	354	145	1.1	245	1	783	11	36	71	175	3.6	392	19	12	693	7.5	1.6	8.5	1.4	0.58	3.2
	Bipolar	BD2	5.7	3530	1.4	8.9	1.7	2.7	80	63	2	323	20	1390	344	248	145	40	316	7	2.4	18	1.3	0.55	0.8	2.1	1850	2.5	339	246	1	1500	0.52	986	5.8	72	211	162	1.2	129	10	293	341	40	2.7	6.1	1.6	2.1	0.25
	Bipolar	BD2	3.4	808	1.6	14	1.3	4.2	51	97	2.1	406	22	1170	351	234	196	52	237	8.8	2.2	24	0.72	0.14	0.81	2.5	4020	4	341	205	0.74	435	1.5	994	5.8	7.7	372	301	1.1	315	28	79	421	7.9	1.5	14	2.9	0.88	0.25
	Bipolar	BD2	6.2	930	1.7	11	1.4	2.6	104	261	1.5	424	12	1580	325	190	79	48	239	8	1.4	31	1.2	2.3	0.9	4.4	1550	1.8	321	216	1.5	435	0.081	616	6.4	16	67	378	3.1	440	13	24	501	7.4	1.9	17	2.9	1.7	0.43
	Bipolar	BD2	2	561	0.72	9.9	1.4	7.4	91	13	0.92	379	9.8	2010	214	198	50	47	260	7.7	1.8	40	1.5	1.1	0.96	3.7	2550	5.5	171	133	0.94	249	0.78	826	14	26	150	308	3.6	311	12	53	490	11	1.6	6.5	1.3	2.6	1.5
	Bipolar	BD2	4.7	802	2.5	18	2.7	5.2	77	189	0.74	665	29	1790	529	111	235	74	542	12	2.4	18	8.5	9.3	1.1	1.9	4100	6.7	387	373	2	619	1.5	1990	8.4	300	75	270	1.8	469	28	266	1330	4	2.2	8.2	7	2.7	59
	Bipolar	BD2	12	811	1.8	19	2.7	3.9	69	165	1.1	592	30	1890	702	200	207	95	537	13	3.2	22	1.4	0.37	1	2.9	6630	4.1	289	372	1.8	1920	1.1	1870	5.1	25	338	338	2.3	738	21	753	1740	65	2.1	9.9	3.4	2.7	3.7
	Bipolar	BD2	2.3	1540	2.2	17	2.5	4.6	69	74	0.74	601	24	1270	646	150	175	106	446	6.9	2.7	14	0.52	1.2	0.76	1.4	4590	3.3	242	410	1.8	645	0.66	1690	1.7	30	64	154	1.8	486	12	41	1440	12	2.6	15	5.1	1.4	6.5
	Bipolar	BD2	2.15	835	1.59	10.7	0.568	0.513	31.2	1870	0.366	182	9.84	1190	191	105	76.4	37.6	274	7.66	1.58	17.7	1.13	12.5	0.899	3.91	1650	4.82	10.2	206	1.12	338	0.193	947	3.79	106	91	330	3.67	434	9.3	40.9	597	8.3	2.49	4.25	3.03	2.28	2.02
	Bipolar	BD2	3.97	1090	1.15	7.25	0.933	0.821	65.8	111	0.248	273	7.34	1310	260	116	83.8	72.5	249	12	1.37	20	1.38	0.32	0.673	2.49	2050	4.18	21.1	229	0.927	1800	0.493	825	3.02	45.8	173	311	1.39	611	13.9	124	895	7.39	1.41	6.43	2.63	0.979	3.07
	Bipolar	BD2	2.88	833	1.01	8.72	0.706	1.95	53.9	370	0.24	263	30.4	1890	351	202	97.1	107	245	9.35	1.78	22.5	1.56	0.318	1.03	3.17	1810	2.46	365	233	0.865	793	1	1030	3.12	31.7	102	388	0.873	496	10.3	170	914	2.686	0.398	4.25	1.86	0.759	2.35
	Bipolar	BD2	2.58	845	1.06	8.58	0.575	1.13	33.1	462	0.347	281	19.8	1580	278	113	138	37.5	242	10.5	1.46	28.1	0.695	0.796	0.712	4.2	1620	4.54	16.7	220	0.958	533	0.921	800	5.18	121	140	323	2.33	847	10.4	36	561	61.9	1.29	3.84	1.87	1.99	1.02
	Bipolar	BD2	6.1	882	1.9	11	2.3	7.2	98	2220	0.86	419	34	2770	470	150	239	88	637	5.8	2.3	18	1.3	1.9	0.82	2.7	2940	4.1	458	517	1.5	1490	0.64	2180	7.6	92	148	527	2.5	484	18	206	1020	32	6.3	15	5.1	2.1	5.1
	Bipolar	BD2	6.4	922	2.3	9.4	1.9	2.6	97	17	3.2	671	16	418	383	316	92	34	327	3.4	1.2	18	1.3	0.13	0.99	3.5	975	4.8	159	169	0.91	219	0.98	824	6.9	29	159	366	2.7	449	16	70	569	4	1.2	12	1.5	2.8	0.43
	Bipolar	BD2	4.05	1030	1.55	8.14	0.99	0.599	64.3	4830	0.325	249	25.4	1850	372	139	121	96.5	108	13.5	1.19	20.4	1.42	3.57	0.807	0.0973	1700	5.19	61.6	241	0.951	569	0.87	839	2.58	66.4	245	310	1.37	583	19.1	35.8	862	11.2	1.14	6.24	1.77	1.85	1.59
	Bipolar	BD2	6.03	790	1.47	5.96	0.911	1.78	89.3	50.9	0.509	154	25.3	1120	207	75.1	76.3	43.7	242	8.9	1.81	16.3	1.19	1.69	0.968	1.21	1700	4.65	186	144	0.715	366	0.925	1110	2.44	34.3	267	311	1.3	400	9.81	70.5	742	68.8	1.19	7.01	1.62	1.42	0.807
	Bipolar	BD2	2.04	866	1.49	7.42	0.754	1.84	84.5	836	0.277	274	23.7	1490	224	113	75.6	38.7	306	11.1	1.52	18.5	1.51	4.73	0.857	2.73	2030	6.4	66.8	246	1.25	532	0.455	952	16.5	22	216	299	1.93	486	12.5	344	1080	5.23	1.67	7.39	4.01	2.21	2.5
	Bipolar	BD2	6.77	1470	1.32	5.71	1.18	1.18	60.6	383	0.377	289	31.8	1180	287	106	159	56.3	237	8.99	1.13	27.2	0.672	0.177	0.421	2.52	2410	1.08	10.2	250	0.836	504	0.478	789	3.75	49.1	91	290	2.03	445	5.92	20.1	720	4.88	0.622	2.57	1.23	1.85	0.886
	Bipolar	BD2	3.34	1030	1.68	8.86	0.862	0.599	87.1	127	0.51	323	29.5	1630	360	137	175	56.7	329	8.7	1.53	20.1	1.61	1.82	0.838	1.31	2170	2.25	65.5	258	1.03	1430	2.17	881	8.94	30.7	194	227	3.39	664	10.4	181	979	4.38	1.9	3	3.25	2.98	1.77
	Bipolar	BD2	3.67	715	1.22	6.18	0.968	1.05	53.4	297	0.46	218	24.9	1020	225	88.9	133	39.6	119	9.18	1.27	15.7	1.27	0.298	0.517	2.01	1750	2.99	11.7	270	0.822	895	0.455	654	4.16	10.9	212	168	1.57	542	11.6	20.4	902	7.09	1.06	5.06	1.09	2.6	2.24
	Bipolar	BD2	4.85	1130	1.79	6.84	0.809	1.62	70.8	200	0.444	191	19.8	927	240	66.8	85.3	59.3	195	11.3	1.86	13.9	1.37	1.81	0.845	2.49	1080	3.54	65.8	232	1.08	521	0.304	858	10.1	39.1	193	259	0.746	648	5.41	30	727	4.6	0.774	6.62	1.83	1.35	1.62
	Bipolar	BD2	8.2	782	2.2	18	2.8	3.9	72	1160	0.43	611	6.7	1350	737	176	200	115	402	12	2.5	30	1.1	0.52	1.2	2.3	4100	3.5	117	390	1.5	824	0.6	1760	14	74	243	245	2.5	555	13	105	1170	5.6	2.5	5.1	3.4	4.5	2
	Bipolar	BD2	7.9	594	1.8	16	3	6.7	80	205	0.92	400	28	2020	506	202	134	153	498	15	1.7	20	2.3	4.5	0.74	2.9	5290	4.4	178	436	2.6	586	0.66	1590	15	72	73	406	2.3	872	15	87	1360	9.6	2.8	18	4.2	3.1	6.3
	Bipolar	BD2	3.1	835	2.5	13	2.4	2.2	50	708	0.71	525	26	1400	628	98	264	110	450	8.8	2.3	24	0.69	0.64	0.44	2	3500	3.2	176	364	1.5	780	2.1	1800	3.7	44	177	260	0.61	452	15	181	1240	4.7	0.56	10	2.3	5.3	4.3
	Bipolar	BD2	3.2	690	1.9	13	1.5	2.4	71	986	1.7	359	9.3	1540	301	223	134	34	289	12	1.8	26	1.1	0.54	0.87	3.9	2000	6	659	278	1.2	330	1.4	706	14	77	137	351	2.1	312	12	486	694	36	3.1	8.5	1.8	1.6	0.53
	Bipolar	BD2	1.5	512	1.4	9.7	1.4	2.7	75	116	1.7	347	9.5	754	269	130	62	52	99	9.5	1.5	26	1.6	1.4	1.2	3.1	1410	2.4	202	181	1.2	183	0.72	867	9.7	16	67	248	3.8	441	24	60	613	4	1.4	24	2.2	2.6	3.2
	Major Depression		4.39	797	1.45	10.4	0.838	2.16	57.5	561	0.343	418	20.2	2160	391	196	98.6	100	349	6.1	1.49	29.7	1.1	1.69	0.812	2.29	2730	5.79	336	266	1.11	556	0.764	799	8.12	10.2	183	221	2.22	754	9.3	73.2	890	53.4	1.86	3.43	2.58	1.18	1.25
	Major Depression		3.33	727	1.15	8.9	0.98	0.863	20.4	634	0.562	244	31	1990	369	182	106	88.9	269	8.27	1.41	20.7	1.83	3.79	1.2	1.77	1740	5.03	61.6	262	1.23	425	1.31	758	4.39	44.4	125	172	1.31	915	5.92	45.2	873	22.8	0.825	7.39	2.11	3.08	2.12
	Major Depression		8.51	968	1.55	8.22	1.12	2.85	211	711	1.03	226	38.8	1210	282	112	111	71.3	244	13.6	1.09	13.3	0.871	1.19	0.991	2.68	1970	2.36	359	247	0.902	331	0.925	840	4.62	22.2	47.7	296	1.8	493	11.6	78.5	900	96.8	1.62	3.84	1.89	0.686	1.83
	Major Depression		2.4	891	1.06	7.19	0.702	1.69	37.9	654	0.368	206	20.1	969	238	113	87.5	87.1	270	9.11	1.41	20.5	1.99	1.95	0.691	3.74	1850	3.11	51.8	214	0.962	1240	2.09	832	5.01	44.7	109	282	1.47	666	12.4	20.1	782	4.38	2.66	4.66	0.572	1.03	3.59
	Major Depression		2.3	828	1.63	6.66	1.08	1.78	97.8	27.2	0.412	213	16.5	761	223	80	131	17.8	228	11.1	1.16	15.4	0.91	0.0354	0.549	2.93	2740	4.09	139	188	0.954	1110	2.01	748	8.82	100	164	400	0.789	275	8.2	36.9	807	2.89	0.342	3.43	2.29	1.85	1.56
	Major Depression		7.79	668	1.85	5.07	1.36	1.16	55.4	255	1.04	304	21.6	1070	284	107	116	41.3	206	7	1.3	11.5	0.934	0.432	0.742	2.17	1440	4.26	20.1	205	0.885	1050	0.231	866	6.72	21.3	175	313	1.27	529	3.3	24.4	965	5.23	0.0944	5.85	1.42	2.91	0.739
	Major Depression		3.81	1010	1.29	8.16	0.668	0.863	106	976	0.199	222	19.6	1880	282	104	96.6	121	309	13.2	1.38	19.9	0.982	1.77	0.574	1.64	2500	4.11	45.9	223	1.19	369	3.07	729	6.11	31.2	300	111	1.3	410	25	632	1050	3.88	1.37	4.66	2.3	2.06	1.07
	Major Depression		4.28	942	1.36	12.9	0.96	0.513	51.8	42	0.312	386	25.9	1370	459	138	97.6	124	347	8.8	1.47	24.5	1.23	1.64	0.823	1.34	1730	7.64	94.4	226	1.19	513	0.817	824	6.23	55.1	238	195	4.54	898	18.6	11.6	921	6.84	1.24	5.46	2.33	5.66	1.55
	Major Depression		3.71	2950	1.72	5.7	0.902	0.821	46.1	234	0.483	195	17.4	739	206	63.4	130	43.1	220	6.45	1.1	14.1	0.464	0.189	0.543	1.92	1750	2.62	10.2	182	0.873	558	0.231	738	1.78	143	151	145	2.38	265	5.92	69.1	863	5.23	1.9	1.15	3.5	4.7	0.337
	Major Depression		0.807	896	1.62	6.42	0.78	2.62	83.3	591	0.439	266	24.9	932	233	91.8	68.3	54.4	289	8.07	1.41	16.4	1.68	3.64	0.803	3.93	1630	6.95	385	269	1.13	446	0.687	963	5.53	111	230	315	2.03	623	17.6	78.3	661	67.1	1.71	9.63	2.1	0.613	1.9
	Major Depression		3.58	1160	0.98	8.26	0.72	1.5	31.8	1130	0.335	250	19.2	1890	310	164	125	55.8	247	7.78	1.22	11.1	0.91	0.247	0.615	1.01	2260	3.67	83	224	0.947	556	2.17	795	5.78	23.9	187	332	1.38	452	5.92	142	690	5.86	0.542	3.22	1.69	1.48	0.748
	Major Depression		3.18	1470	1.31	5.83	0.781	2.25	49.3	300	0.459	190	20.4	1130	237	65.6	120	35.4	186	5.78	1.2	17.9	0.821	0.0753	0.706	0.121	1630	2.42	80.1	133	0.69	788	0.912	783	2.2	61.2	314	574	1.34	411	8.2	8.77	680	15.8	1.37	3.43	1.72	1.18	0.676
	Major Depression		0.872	1690	1.88	9.68	0.749	1.83	81.1	249	0.234	181	11.9	1560	195	80	90.3	77	146	14.1	2.56	20.8	1.71	14.8	1.3	4.23	4140	4.52	285	300	1.19	1430	2.09	1350	11.9	125	149	290	1.63	452	11.9	389	840	2.89	2.89	10	3.39	1.25	3.35
	Major Depression		1.13	1600	1.35	10.9	0.649	2.51	52.5	2080	0.346	199	26.6	1150	224	140	127	63	270	13	1.62	11.9	2.22	1.82	0.673	2.43	2290	1.96	45.6	263	1.11	839	0.493	950	7.92	41.2	178	317	0.983	597	13.9	570	812	8.9	2.34	5.06	7.43	1.71	4.59
	Major Depression		2.2	862	1.42	10.1	0.825	3	51.4	412	0.332	280	16.3	2120	400	301	111	183	303	11.7	1.14	16.7	1.87	4.8	0.651	1.89	3040	3.33	416	256	1.09	569	1.12	728	5.37	36.7	303	249	1.48	663	19.5	129	1270	4.88	2.46	4.25	2.97	1.63	2.39
	Major Depression		2.32	639	1	9.91	0.764	1.23	64.7	61.2	0.352	349	19.8	1600	515	264	108	103	295	11	1.47	21	1.74	0.443	0.712	1.8	1990	4.14	32.2	229	1.19	496	1.26	862	4.13	10.3	207	168	1.09	957	12.4	91.4	1010	27.9	1.55	5.06	0.993	1.29	2.16
	Major Depression		2.55	656	1.14	6.23	0.818	0.863	166	1450	0.378	354	22	1490	330	180	129	58.3	237	7.91	1.27	15.8	1.06	0.57	0.813	3.9	1790	4.04	10.2	243	1.02	788	0.654	743	7.13	15.9	158	382	1.62	314	5.92	118	753	7.81	1.33	3.84	1.56	2.94	0.612
	Major Depression		4.37	822	1.26	13.3	0.725	12.2	69	118	0.242	181	15.7	1180	179	54.7	105	18.2	220	12.3	4.14	19.6	0.858	4.81	1.21	2.75	1650	6.93	222	161	0.812	496	2.33	1290	3.53	37.4	175	231	5.23	295	21.7	175	643	4.38	0.868	8.71	2.96	0.0801	0.768
	Major Depression		4.18	1380	1.41	11.4	1.04	1.92	56.9	123	0.354	275	17.7	1480	272	94.2	165	52.5	166	7.84	1.95	20.8	1.59	7.76	0.841	2.55	1930	3.61	75.2	286	1.24	972	1.49	1180	5.99	48.6	220	279	1.76	690	17.3	198	780	29.1	2.04	4.66	2.13	1.33	1.55
	Major Depression		4.34	1120	1.42	8	1.08	0.067	67.6	382	0.408	247	20.9	1370	290	81.8	88.9	53.8	297	6.97	1.37	16.5	0.748	6.62	0.745	0.0722	1320	4.91	45.6	272	1.16	721	0.885	783	3.12	158	98.7	203	3.01	635	15.1	24.2	882	2.66	2.87	12	1.36	1.93	1.1
	Major Depression		2.86	913	1.35	8.38	0.881	1.83	105	223	0.417	276	8.78	1330	319	72.9	89	55	211	7.42	1.46	18	1.54	3.55	0.524	0.701	2310	3.37	59.6	237	1.02	788	0.71	836	6.05	29.1	716	104	1.81	530	12.4	106	808	91.1	0.524	3.64	2.38	1.22	1.37
	Major Depression		2.98	715	1.28	5.41	0.777	2.06	123	3.35	0.455	219	22.4	837	202	63.8	152	20.1	297	14.4	1.24	20	0.201	0.184	0.686	2.96	1710	5.53	139	193	0.773	1010	0.71	749	6.57	16.6	268	356	0.872	459	11.4	109	858	3.88	1.3	4.05	1.36	0.797	0.5
	Major Depression		0.64	848	1.61	7.35	1.36	3.14	104	12.7	0.322	214	16.3	1070	191	160	77.8	54.6	256	4.57	1.16	20.3	2.55	6.82	0.813	3.62	2730	7.99	71.3	310	1.42	972	1.02	642	4.39	95.2	280	428	6.61	737	5.92	200	987	5.86	1.95	6.62	2.65	0.567	6.49
	Major Depression		2.19	776	1.04	6.66	0.762	0.686	65.2	20.2	0.321	247	22	1840	489	280	132	158	368	8.93	1.32	23.1	1.59	0.428	0.675	0.219	1690	6.08	42	293	1.12	1430	1.92	909	8.07	36.8	202	212	1.63	496	18.6	100	1110	2.89	0.592	5.06	0.877	2.14	1.91
	Major Depression		4.1	533	1.22	7.11	0.977	0.774	58.7	518	0.394	228	18.2	1010	206	81.8	110	24.5	205	8.92	1.5	18.6	1.24	1.07	0.586	1.85	2650	3.21	96.3	185	0.62	640	1.02	796	5.53	23.8	158	168	0.971	462	13.4	63.5	736	10.7	0.473	3.84	2.47	1.77	1.37
	Major Depression		2.6	941	1.3	10	1.7	3.1	69	24	1.2	329	12	753	227	189	76	20	300	9.5	1.6	29	2.6	2.7	0.68	2.6	2020	4.6	198	164	1.1	290	0.59	768	11	29	122	289	1.4	644	23	31	801	4.3	0.82	16	2	1.6	3.2
	Major Depression		3.2	830	1.3	11	1.5	3.9	66	306	1.1	298	9.2	951	196	178	69	23	222	6.9	1.9	31	1.3	0.079	1.1	2.6	2800	4.6	394	139	0.79	346	0.44	962	6.7	14	104	281	1.6	344	30	259	408	66	1.6	21	1.3	1.2	0.8
	Major Depression		4.9	1360	1.5	14	1.4	3.8	41	227	1.9	221	16	851	291	207	101	30	250	8.4	1.9	28	1.2	11	1	2.6	1680	6.6	1150	161	0.9	389	1.3	840	4.4	40	111	218	1.8	593	25	89	396	38	1.7	21	2.7	0.91	0.79
	Major Depression		2.1	661	1.5	12	1.7	2.9	60	15	1.7	345	9.7	990	288	149	100	27	271	7.4	1.8	26	1.3	0.079	0.89	2.4	1810	2.9	600	218	0.83	382	0.55	805	13	6.2	294	135	3.1	302	14	15	613	7.5	1.1	9	2.8	2.7	0.25
	Major Depression		2.3	1460	1.4	11	1.4	2.2	40	71	1.4	455	24	1520	257	238	134	30	245	6.8	1.6	32	0.84	0.079	0.65	2.4	2250	2.4	433	183	0.79	336	0.46	652	3.2	16	329	262	3.2	274	11	73	399	63	1.1	9.8	1.2	3.3	0.8
	Major Depression		3.4	610	1.8	10	1.9	2.2	72	44	2	379	10	1200	251	264	91	33	175	6.2	1.5	24	1.2	7.7	0.83	2	1890	5.8	847	156	0.93	663	0.081	652	9.5	109	67	459	1.5	411	12	70	718	5.2	1	7.8	3.1	1	1.2
	Major Depression		3.2	746	1.6	10	1.7	2.6	85	90	1.6	346	12	1500	271	160	147	33	277	5.7	1.5	33	1.7	0.29	0.9	1.6	2000	2.2	255	186	0.86	239	0.59	754	10	40	67	279	1.7	256	14	13	483	8.7	1.8	11	1.3	4.2	1.3
	Major Depression		1.8	657	1.2	14	1.4	4.2	83	54	0.94	233	22	1340	148	219	114	38	271	11	1.8	21	1.3	0.079	0.78	1.6	2750	4	239	163	0.68	663	0.78	800	14	14	104	231	0.64	328	22	276	641	9.7	0.45	6.5	5	1.2	0.89
	Major Depression		6.4	667	1.3	18	1.4	2.5	117	409	2.2	402	19	899	358	89	116	48	364	9.6	1.8	31	1.2	0.3	1.2	2.3	1960	3.9	250	210	0.85	371	1.2	996	4.6	34	154	354	2.2	308	18	14	848	12	1.7	18	0.92	2.5	0.79
	Major Depression		4.8	975	1.9	8.7	2.8	2.3	76	491	2.2	307	22	1360	324	176	78	26	345	10	1.8	30	1.4	0.2	0.73	1.3	2130	4.2	538	169	1.2	312	0.36	633	4.5	20	373	116	2.4	377	16	47	723	7.2	2.9	22	2.4	3.8	1.3
	Major Depression		12	1240	2.7	15	1.6	3.9	62	101	2.3	289	18	1800	314	165	143	50	332	13	2.6	20	0.89	1.1	0.85	2.6	4760	7	595	265	1.3	275	1.4	1150	8.2	40	246	202	1.9	377	52	162	767	73	2.2	19	1.8	2.9	0.25
	Major Depression		5.8	743	1.8	9.6	3.1	3.4	109	248	2.6	524	14	1380	415	232	121	30	339	11	1.6	24	0.82	0.28	1	2.3	2180	5.6	260	197	1	236	1.3	850	8.3	24	193	277	1.4	384	34	129	894	6.6	0.0053	45	0.67	1.3	0.72
	Major Depression		3.2	758	1.6	13	1.7	3.9	106	224	1.4	332	7	1340	211	154	77	16	268	9.4	1.4	29	0.82	0.079	0.81	4.7	1450	2.6	391	152	0.95	567	1.1	794	13	25	67	256	1.8	218	14	249	463	15	1.7	10	2.6	0.45	0.62
	Major Depression		3.3	785	2	11	1.6	2.6	104	527	1.5	310	10	2000	237	166	110	32	315	13	1.7	24	1	0.14	0.67	1.8	3770	5.3	251	197	1.3	250	1.7	886	13	7.7	134	225	0.94	437	12	83	788	5.5	1	15	1.7	2	0.37
	Major Depression		6.5	840	1.5	10	2.1	6.3	87	61	2.4	429	10	862	351	269	139	43	271	11	1.6	29	1.9	0.26	0.7	2.1	2550	3.5	311	274	0.94	1500	0.081	898	8.2	22	119	318	2.4	408	12	80	727	9.1	0.58	8.1	0.88	0.85	1.1
	Major Depression		5.3	808	2.1	9.4	1.7	2	51	354	1.7	438	8.1	835	286	154	89	29	274	8.9	1.9	25	0.92	2.2	0.53	2.3	1410	3.4	120	210	1.2	297	0.6	978	4.8	18	84	280	5.1	615	18	70	600	8.3	2.9	15	1.8	1.3	0.7
	Major Depression		2.8	560	1.9	11	1.5	1.9	61	24	1.9	411	14	1420	216	160	94	19	236	7.2	1.7	17	0.71	1.7	0.62	0.076	2280	6	417	153	0.87	320	0.36	730	1.8	12	90	268	1.3	646	16	50	695	3	0.34	12	1.4	2.1	0.48
	Major Depression		1.5	786	1.3	8.3	1.2	3.9	66	87	1.2	325	9.8	2110	262	250	114	49	230	13	1.7	37	1.7	1	0.86	2.9	2180	3.9	171	161	1	234	1.5	877	13	15	134	238	0.93	387	17	64	561	4.3	0.81	13	1.5	0.55	1.6
	Major Depression		2	576	1.2	15	1.4	3.4	84	70	1.1	267	12	3380	239	346	100	75	358	11	1.8	28	1.9	2.2	0.94	0.74	3480	7.7	614	173	0.92	356	0.6	860	24	16	179	89	2.1	367	25	74	665	12	0.64	11	4.4	1.1	1.7
	Major Depression		1.8	918	1.9	11	2	4.8	117	167	1.5	320	8.5	2250	266	163	105	42	246	9.2	2.1	22	1.6	5	0.91	1.3	2110	8.1	191	225	1.2	567	0.33	786	14	46	220	119	6	341	29	187	657	6.3	2.1	15	2.7	1.4	1.4
[truncated: 58 more columns]

## Sheet: Supplemental Table 4
Supplemental Table 4: Measured proteomic analytes and level of reproducibility in different analysis. NA= not available, because only one analysis available; poor correlation (<0.4); medium correlation (<0.4 X <0.8); excellent excellent correlation (>0.8)
	Code	Reproducibility	Analyte
	A2	Excellent	Adiponectin	poor correlation (<0.4)
	A5	NA	Alpha-1-Antichymotrypsin (AACT)	medium correlation (<0.4 X <0.8)
	A6	Excellent	Alpha-1-Antitrypsin (AAT)	excellent excellent correlation (>0.8)
	A7	NA	Alpha-1-Microglobulin (A1Micro)
	A8	Excellent	Alpha-2-Macroglobulin (A2Macro)
	A12	Medium	Angiopoietin-2 (ANG-2)
	A13	Excellent	Angiotensin-Converting Enzyme (ACE)
	A15	Excellent	Apolipoprotein(a) (Lp(a))
	A16	Excellent	Apolipoprotein A-I (Apo A-I)
	A17	NA	Apolipoprotein A-II (Apo A-II)
	A18	NA	Apolipoprotein A-IV (Apo A-IV)
	A19	NA	Apolipoprotein B (Apo B)
	A20	NA	Apolipoprotein C-I (Apo C-I)
	A21	Medium	Apolipoprotein C-III (Apo C-III)
	A22	NA	Apolipoprotein D (Apo D)
	A23	NA	Apolipoprotein E (Apo E)
	A24	Medium	Apolipoprotein H (Apo H)
	A25	NA	AXL Receptor Tyrosine Kinase (AXL)
	A28	Excellent	Beta-2-Microglobulin (B2M)
	A31	Excellent	Brain-Derived Neurotrophic Factor (BDNF)
	A32	NA	C-Peptide
	A33	Excellent	C-Reactive Protein (CRP)
	A42	Excellent	CD 40 antigen (CD40)
	A43	Excellent	CD40 Ligand (CD40-L)
	A44	NA	CD5 Antigen-like (CD5L)
	A46	NA	Chemokine CC-4 (HCC-4)
	A47	Excellent	Chromogranin-A (CgA)
	A49	NA	Clusterin (CLU)
	A51	Medium	Complement C3 (C3)
	A54	NA	Cortisol (Cortisol)
	A55	Excellent	Creatine Kinase-MB (CK-MB)
	A56	NA	Cystatin-C
	A57	NA	E-Selectin
	A58	Excellent	EN-RAGE
	A62	Excellent	Eotaxin-1
	A65	Excellent	Epidermal Growth Factor (EGF)
	A69	NA	Epithelial-Derived Neutrophil-Activating Protein 78 (ENA-78)
	A72	Excellent	Factor VII
	A74	NA	FASLG Receptor (FAS)
	A78	Excellent	Ferritin (FRTN)
	A79	NA	Fetuin-A
	A84	Excellent	Follicle-Stimulating Hormone (FSH)
	A97	Excellent	Haptoglobin
	A101	NA	Hepatocyte Growth Factor (HGF)
	A106	Poor	Immunoglobulin A (IgA)
	A108	Excellent	Immunoglobulin M (IgM)
	A109	Excellent	Insulin
	A111	Excellent	Insulin-like Growth Factor-Binding Protein 2 (IGFBP-2)
	A116	Excellent	Intercellular Adhesion Molecule 1 (ICAM-1)
	A118	NA	Interferon gamma Induced Protein 10 (IP-10)
	A129	NA	Interleukin-6 receptor (IL-6r)
	A132	Excellent	Interleukin-8 (IL-8)
	A138	Excellent	Interleukin-16 (IL-16)
	A139	Excellent	Interleukin-18 (IL-18)
	A147	Excellent	Leptin
	A148	Excellent	Luteinizing Hormone (LH)
	A151	Excellent	Macrophage-Derived Chemokine (MDC)
	A153	Excellent	Macrophage Inflammatory Protein-1 beta (MIP-1 beta)
	A156	Excellent	Macrophage Migration Inhibitory Factor (MIF)
	A160	NA	Matrix Metalloproteinase-1 (MMP-1)
	A162	Excellent	Matrix Metalloproteinase-3 (MMP-3)
	A163	NA	Matrix Metalloproteinase-7 (MMP-7)
	A165	Medium	Matrix Metalloproteinase-9, total (MMP-9, total)
	A166	NA	Matrix Metalloproteinase-10 (MMP-10)
	A169	Excellent	Monocyte Chemotactic Protein 1 (MCP-1)
	A170	NA	Monocyte Chemotactic Protein 2 (MCP-2)
	A172	NA	Monocyte Chemotactic Protein 4 (MCP-4)
	A173	NA	Monokine Induced by Gamma Interferon (MIG)
	A174	NA	Myeloid Progenitor Inhibitory Factor 1 (MPIF-1)
	A175	Excellent	Myeloperoxidase (MPO)
	A176	Excellent	Myoglobin
	A182	NA	Neutrophil Gelatinase-Associated Lipocalin (NGAL)
	A184	NA	Osteopontin
	A186	Excellent	Pancreatic Polypeptide (PPP)
	A191	NA	Placenta Growth Factor (PLGF)
	A192	NA	Plasminogen Activator Inhibitor 1 (PAI-1)
	A193	NA	Platelet-Derived Growth Factor BB (PDGF-BB)
	A195	NA	Progesterone
	A198	Excellent	Prolactin (PRL)
	A204	NA	Pulmonary and Activation-Regulated Chemokine (PARC)
	A205	Excellent	Receptor for advanced glycosylation end products (RAGE)
	A207	Excellent	Resistin
	A210	NA	Serotransferrin (Transferrin)
	A211	Excellent	Serum Amyloid P-Component (SAP)
	A213	Excellent	Sex Hormone-Binding Globulin (SHBG)
	A214	Excellent	Sortilin
	A216	Medium	Stem Cell Factor (SCF)
	A218	Excellent	Superoxide Dismutase 1, soluble (SOD-1)
	A219	Excellent	T-Cell-Specific Protein RANTES (RANTES)
	A221	NA	Tamm-Horsfall Urinary Glycoprotein (THP)
	A222	NA	Tenascin-C (TN-C)
	A223	NA	Testosterone, Total
	A227	NA	Thrombospondin-1
	A229	Excellent	Thyroid-Stimulating Hormone (TSH)
	A230	Excellent	Thyroxine-Binding Globulin (TBG)
	A232	Excellent	Tissue Inhibitor of Metalloproteinases 1 (TIMP-1)
	A234	NA	TNF-Related Apoptosis-Inducing Ligand Receptor 3 (TRAIL-R3)
	A237	NA	Transthyretin (TTR)
	A238	NA	Trefoil Factor 3 (TFF3)
	A242	Excellent	Tumor necrosis factor receptor 2 (TNFR2)
	A246	Excellent	Vascular Cell Adhesion Molecule-1 (VCAM-1)
	A247	Excellent	Vascular Endothelial Growth Factor (VEGF)
	A254	NA	Vitamin K-Dependent Protein S (VKDPS)
	A255	NA	Vitronectin
	A256	Excellent	von Willebrand Factor (vWF)
